# Supplementary material for: Next-Generation Heterocyclic Electrophiles as Small-Molecule Covalent MurA Inhibitors
Source: Pharmaceuticals (Basel). 2022 Nov 29;15(12):1484. doi: 10.3390/ph15121484 (PMC9781958; doi:10.3390/ph15121484)
Supplement: Supplementary file 1 [file pharmaceuticals-15-01484-s001.zip]

Archive with 1 entries (1 files):
- pharmaceuticals-2038715-supplementary.pdf
